# Supplementary material for: State Health Department Communication about Long COVID in the United States on Facebook: Risks, Prevention, and Support
Source: Int J Environ Res Public Health. 2022 May 14;19(10):5973. doi: 10.3390/ijerph19105973 (PMC9140570; doi:10.3390/ijerph19105973)
Supplement: Supplementary file 1 [file ijerph-19-05973-s001.zip]

Archive with 1 entries (1 files):
- ijerph-1678606-supplementary.pdf
